# Supplementary material for: Comparative Bioaccessibility of Phenolic Compounds from Almonds, Peanuts, Pistachios and Their Corresponding Butters
Source: Foods. 2026 Jun 27;15(13):2302. doi: 10.3390/foods15132302 (PMC13362184; doi:10.3390/foods15132302)
Supplement: Supplementary file 1 [file foods-15-02302-s001.zip]

Archive with 2 entries (2 files):
- Supplementary_Table_S1.xlsx
- Supplementary_Table_S2.pdf
