# Supplementary material for: Comparative Bioaccessibility of Phenolic Compounds from Almonds, Peanuts, Pistachios and Their Corresponding Butters
Source: Foods. 2026 Jun 27;15(13):2302. doi: 10.3390/foods15132302 (PMC13362184; doi:10.3390/foods15132302)
Supplement: Supplementary file 1 [file foods-15-02302-s001.zip › Supplementary_Table_S1.xlsx]

## Sheet: Hydroxybenzoic acids
Table S1. Mass spectrometry data of hydroxybenzoic acids identified in the different nuts and butters and characteristic of the standard compounds used for quantification
Compound	m/z	Fragments	Quantified as	Standard purity	Supplier
Hydroxybenzoic acids
Hydroxybenzoic acid isomer 1	137.0234	93.0333	Protocatechuic acid	≥97%	Sigma-Aldrich (Milan, Italy)
Hydroxybenzoic acid isomer 2	137.0235	93.0333	Protocatechuic acid	≥97%	Sigma-Aldrich (Milan, Italy)
Hydroxybenzoic acid isomer 3	137.0236	93.0333	Protocatechuic acid	≥97%	Sigma-Aldrich (Milan, Italy)
Hydroxybenzoic acid isomer 4	137.0237	93.0333	Protocatechuic acid	≥97%	Sigma-Aldrich (Milan, Italy)
Dihydroxybenzoic acid isomer 1	153.0183	109.0283; 108.0205	Protocatechuic acid	≥97%	Sigma-Aldrich (Milan, Italy)
Protocatechuic acid	153.0183	109.0283; 108.0205	Protocatechuic acid	≥97%	Sigma-Aldrich (Milan, Italy)
Vanillic acid	167.0349	152.0105; 123.0438; 108.0205	Vanillic acid	≥98%	Sigma-Aldrich (Milan, Italy)
Hydroxy-methoxybenzoic acid isomer 2	167.0349	152.0105; 123.0438; 108.0205	Vanillic acid	≥98%	Sigma-Aldrich (Milan, Italy)
Gallic acid	169.0134	125.0233	Gallic acid	≥98%	Sigma-Aldrich (Milan, Italy)
Hydroxy-methoxybenzoic acid-malic acid	283.0461	152.0105; 123.0438; 108.0206	Vanillic acid	≥98%	Sigma-Aldrich (Milan, Italy)
Dihydroxybenzoic acid-O-pentoside isomer	285.0617	109.0283; 153.0181	Protocatechuic acid	≥97%	Sigma-Aldrich (Milan, Italy)
Hydroxy-methoxybenzoic acid-O-pentoside isomer 1	299.0408	167.0341; 152.0105; 123.0438; 108.0205	Vanillic acid	≥98%	Sigma-Aldrich (Milan, Italy)
Hydroxy-methoxybenzoic acid-O-pentoside isomer 2	299.0408	167.0341; 152.0105; 123.0438; 108.0205	Vanillic acid	≥98%	Sigma-Aldrich (Milan, Italy)
Hydroxybenzoic acid-O-hexoside isomer 1	299.0774	93.0333; 137.0234	Protocatechuic acid	≥97%	Sigma-Aldrich (Milan, Italy)
Hydroxybenzoic acid-O-hexoside isomer 2	299.0774	93.0333; 137.0234	Protocatechuic acid	≥97%	Sigma-Aldrich (Milan, Italy)
Dihydroxybenzoic acid-O-hexoside isomer 1	315.0726	109.0283; 153.0181	Protocatechuic acid	≥97%	Sigma-Aldrich (Milan, Italy)
Dihydroxybenzoic acid-O-hexoside isomer 2	316.0726	109.0283; 153.0182	Protocatechuic acid	≥97%	Sigma-Aldrich (Milan, Italy)
Dihydroxybenzoic acid-O-hexoside isomer 3	317.0726	109.0283; 153.0183	Protocatechuic acid	≥97%	Sigma-Aldrich (Milan, Italy)
Digallic acid	321.0255	169.0135; 125.0233	Gallic acid	≥98%	Sigma-Aldrich (Milan, Italy)
Galloyl-shikimic acid isomer 1	325.0566	169.0135; 125.0233	Gallic acid	≥98%	Sigma-Aldrich (Milan, Italy)
Galloyl-shikimic acid isomer 2	325.0566	169.0135; 125.0233	Gallic acid	≥98%	Sigma-Aldrich (Milan, Italy)
Galloyl-shikimic acid isomer 3	325.0566	169.0135; 125.0233	Gallic acid	≥98%	Sigma-Aldrich (Milan, Italy)
Hydroxy-methoxybenzoic acid-O-hexoside isomer 1	329.0880	167.0341; 152.0105; 123.0438; 108.0205	Vanillic acid	≥98%	Sigma-Aldrich (Milan, Italy)
Hydroxy-methoxybenzoic acid-O-hexoside isomer 2	329.0880	167.0341; 152.0105; 123.0438; 108.0206	Vanillic acid	≥98%	Sigma-Aldrich (Milan, Italy)
Hydroxy-methoxybenzoic acid-O-hexoside isomer 3	329.0880	167.0341; 152.0105; 123.0438; 108.0206	Vanillic acid	≥98%	Sigma-Aldrich (Milan, Italy)
Gallic acid-O-hexoside isomer 1	331.0674	169.0135; 125.0233	Gallic acid	≥98%	Sigma-Aldrich (Milan, Italy)
Gallic acid-O-hexoside isomer 2	331.0674	169.0135; 125.0233	Gallic acid	≥98%	Sigma-Aldrich (Milan, Italy)
Hydroxybenzoic acid-O-acetylhexoside	341.0877	93.0333; 137.0234	Protocatechuic acid	≥97%	Sigma-Aldrich (Milan, Italy)
Hydroxy-dimethoxybenzoic acid-O-hexoside	359.0988	197.0450; 182.0211; 123.0078; 153.0554	Syringic acid	≥95%	Sigma-Aldrich (Milan, Italy)
Hydroxy-methoxybenzoic acid-O-acetylhexoside	371.0984	167.0341; 152.0105; 123.0438; 108.0205	Vanillic acid	≥98%	Sigma-Aldrich (Milan, Italy)
Gallic acid-O-acetylhexoside	373.0778	169.0135; 125.0233	Gallic acid	≥98%	Sigma-Aldrich (Milan, Italy)
Hydroxybenzoic acid-O-hexoside-pentoside	431.1199	93.0333; 137.0234	Protocatechuic acid	≥97%	Sigma-Aldrich (Milan, Italy)
Hydroxybenzoic acid-O-hexoside-hexoside	461.1306	137.0233; 93.0332	Protocatechuic acid	≥97%	Sigma-Aldrich (Milan, Italy)
Hydroxy-methoxybenzoic acid-O-hexoside-pentoside	461.1306	167.0341; 152.0106; 123.4039; 108.0204	Vanillic acid	≥98%	Sigma-Aldrich (Milan, Italy)
Dihydroxybenzoic acid-O-hexoside-hexoside	477.1256	153.0185; 152.0106; 109.0282; 108.0204	Protocatechuic acid	≥97%	Sigma-Aldrich (Milan, Italy)
Digallic acid-O-hexoside	483.0786	169.0135; 125.0233; 313,0571	Gallic acid	≥98%	Sigma-Aldrich (Milan, Italy)
Hydroxy-methoxybenzoic acid-O-hexoside-hexoside isomer 1	491.1418	167.0341; 152.0105; 123.0438; 108.0205	Vanillic acid	≥98%	Sigma-Aldrich (Milan, Italy)
Hydroxy-methoxybenzoic acid-O-hexoside-hexoside isomer 2	491.1418	167.0341; 152.0105; 123.0438; 108.0205	Vanillic acid	≥98%	Sigma-Aldrich (Milan, Italy)
Gallic acid-O-hexoside-O-hexoside isomer 1	493.1203	331.0673; 169.0135; 125.0233	Gallic acid	≥98%	Sigma-Aldrich (Milan, Italy)
Gallic acid-O-hexoside-O-hexoside isomer 2	493.1203	331.0673; 169.0135; 125.0233	Gallic acid	≥98%	Sigma-Aldrich (Milan, Italy)
Trigallic acid-O-hexoside	635.0899	169.0135; 125.0233; 313,0571	Gallic acid	≥98%	Sigma-Aldrich (Milan, Italy)
Hydroxy-methoxybenzoic acid-O-hexoside-hexoside-hexoside	653.1947	167.0341; 152.0105; 123.0438; 108.0205	Vanillic acid	≥98%	Sigma-Aldrich (Milan, Italy)
Tetragallic acid-O-hexoside	787.1006	169.0135; 125.0233; 313,0571	Gallic acid	≥98%	Sigma-Aldrich (Milan, Italy)
Pentagallic acid-O-hexoside	939.1116	169.0135; 125.0233; 313,0571	Gallic acid	≥98%	Sigma-Aldrich (Milan, Italy)

## Sheet: Hydroxycinnamic acids 
Table S1. Mass spectrometry data of hydroxycinnamic acids identified in the different nuts and butters and characteristic of the standard compounds used for quantification
Compound	m/z	Fragments	Quantified as	Standard purity	Supplier
Hydroxycinnamic acids
Hydroxycinnamic acid isomer 1	163.0392	119.0491; 93.0333	4-Hydroxycinnamic acid	≥98%	Sigma-Aldrich (Milan, Italy)
4-Hydroxycinnamic acid	163.0392	119.0491; 93.0333	4-Hydroxycinnamic acid	≥98%	Sigma-Aldrich (Milan, Italy)
3-Hydroxycinnamic acid	163.0392	119.0491; 93.0333	3-Hydroxycinnamic acid	≥98%	Sigma-Aldrich (Milan, Italy)
Caffeic acid	179.0342	135.0439	Caffeic acid	≥98%	Sigma-Aldrich (Milan, Italy)
Hydroxy-methoxycinnamic acid isomer 1	193.0506	134.0363; 178.0264; 149.0598; 93.0332	Ferulic acid	≥99%	Sigma-Aldrich (Milan, Italy)
Hydroxy-methoxycinnamic acid isomer 2	193.0506	134.0363; 178.0264; 149.0598; 93.0332	Ferulic acid	≥99%	Sigma-Aldrich (Milan, Italy)
Ferulic acid	193.0506	134.0363; 178.0264; 149.0598; 93.0332	Ferulic acid	≥99%	Sigma-Aldrich (Milan, Italy)
Isoferulic acid	193.0506	134.0363; 178.0264; 149.0598; 93.0332	Ferulic acid	≥99%	Sigma-Aldrich (Milan, Italy)
Hydroxy-methoxycinnamic acid isomer 3	193.0506	134.0363; 178.0264; 149.0598; 93.0332	Ferulic acid	≥99%	Sigma-Aldrich (Milan, Italy)
Dimethoxy-hydroxycinnamic acid isomer 1	223.0609	208.0373; 193.0132; 179.0702; 149.0235; 164.0468	Ferulic acid	≥99%	Sigma-Aldrich (Milan, Italy)
Dimethoxy-hydroxycinnamic acid isomer 2	223.0609	208.0373; 193.0132; 179.0702; 149.0235; 164.0468	Ferulic acid	≥99%	Sigma-Aldrich (Milan, Italy)
Dimethoxy-hydroxycinnamic acid isomer 3	223.0609	208.0373; 193.0132; 179.0702; 149.0235; 164.0468	Ferulic acid	≥99%	Sigma-Aldrich (Milan, Italy)
Coumaroylmalic acid	279.0508	163.0393; 119.0492	4-Hydroxycinnamic acid	≥98%	Sigma-Aldrich (Milan, Italy)
Coumaric acid-O-pentoside isomer 1	295.0457	163.0393; 119.0492	4-Hydroxycinnamic acid	≥98%	Sigma-Aldrich (Milan, Italy)
Coumaric acid-O-pentoside isomer 2	295.0457	163.0393; 119.0492	4-Hydroxycinnamic acid	≥98%	Sigma-Aldrich (Milan, Italy)
Coumaric acid-O-pentoside isomer 3	295.0457	163.0393; 119.0492	4-Hydroxycinnamic acid	≥98%	Sigma-Aldrich (Milan, Italy)
Coumaric acid-O-rhamnoside isomer 1	309.0620	163.0393; 119.0492	4-Hydroxycinnamic acid	≥98%	Sigma-Aldrich (Milan, Italy)
Coumaric acid-O-rhamnoside isomer 1	309.0620	163.0393; 119.0492	4-Hydroxycinnamic acid	≥98%	Sigma-Aldrich (Milan, Italy)
Ferulic acid-O-pentoside isomer 1	325.0566	134.0363; 193.0500; 178.0260	Ferulic acid	≥99%	Sigma-Aldrich (Milan, Italy)
Ferulic acid-O-pentoside isomer 2	325.0566	134.0363; 193.0500; 178.0260	Ferulic acid	≥99%	Sigma-Aldrich (Milan, Italy)
Ferulic acid-O-pentoside isomer 3	325.0566	134.0363; 193.0500; 178.0260	Ferulic acid	≥99%	Sigma-Aldrich (Milan, Italy)
Coumaric acid-O-hexoside isomer 1	325.0929	163.0393; 119.0492	4-Hydroxycinnamic acid	≥98%	Sigma-Aldrich (Milan, Italy)
Coumaric acid-O-hexoside isomer 2	325.0929	163.0393; 119.0492	4-Hydroxycinnamic acid	≥98%	Sigma-Aldrich (Milan, Italy)
Caffeic acid-O-hexoside	341.0881	135.0439; 179.0341	Caffeic acid	≥98%	Sigma-Aldrich (Milan, Italy)
Ferulic acid-O-hexoside isomer 1	355.1035	193.0496; 178.0260; 149.0599; 134.0362	Ferulic acid	≥99%	Sigma-Aldrich (Milan, Italy)
Ferulic acid-O-hexoside isomer 2	355.1036	193.0496; 178.0260; 149.0599; 134.0362	Ferulic acid	≥99%	Sigma-Aldrich (Milan, Italy)
Dimethoxy-hydroxycinnamic acid-O-pentoside	355.1037	223,0609; 208.0373; 193.0132; 179.0702; 149.0235; 164.0468	Ferulic acid	≥99%	Sigma-Aldrich (Milan, Italy)
Dimethoxy-hydroxycinnamic acid-O-hexoside isomer 1	385.1144	223,0609; 208.0373; 193.0132; 179.0702; 149.0235; 164.0468	Ferulic acid	≥99%	Sigma-Aldrich (Milan, Italy)
Dimethoxy-hydroxycinnamic acid-O-hexoside isomer 2	385.1144	223,0609; 208.0373; 193.0132; 179.0702; 149.0235; 164.0468	Ferulic acid	≥99%	Sigma-Aldrich (Milan, Italy)
Coumaroylmalic acid-O-hexoside	441.1042	163.0393; 119.0492	4-Hydroxycinnamic acid	≥98%	Sigma-Aldrich (Milan, Italy)
Coumaric acid-O-hexoside-pentoside isomer 1	457.0994	163.0393; 119.0492	4-Hydroxycinnamic acid	≥98%	Sigma-Aldrich (Milan, Italy)
Coumaric acid-O-hexoside-pentoside isomer 2	457.0994	163.0393; 119.0492	4-Hydroxycinnamic acid	≥98%	Sigma-Aldrich (Milan, Italy)
Coumaric acid-O-hexoside-hexoside isomer 1	487.1466	163.0393; 119.0492	4-Hydroxycinnamic acid	≥98%	Sigma-Aldrich (Milan, Italy)
Coumaric acid-O-hexoside-hexoside isomer 2	487.1466	163.0393; 119.0492	4-Hydroxycinnamic acid	≥98%	Sigma-Aldrich (Milan, Italy)
Caffeic acid-O-hexoside-hexoside	503.1419	135.0439; 179.0341	Caffeic acid	≥98%	Sigma-Aldrich (Milan, Italy)
Ferulic acid-O-hexoside-hexoside isomer 1	517.1567	193.0496; 178.0260; 149.0599; 134.0362	Ferulic acid	≥99%	Sigma-Aldrich (Milan, Italy)
Ferulic acid-O-hexoside-hexoside isomer 2	517.1567	193.0496; 178.0260; 149.0599; 134.0362	Ferulic acid	≥99%	Sigma-Aldrich (Milan, Italy)
Dimethoxy-hydroxycinnamic acid-O-hexoside-hexoside isomer 1	547.1680	223.0611; 208.0372; 193.0134; 149,0235	Ferulic acid	≥99%	Sigma-Aldrich (Milan, Italy)
Dimethoxy-hydroxycinnamic acid-O-hexoside-hexoside isomer 2	547.1680	223.0611; 208.0372; 193.0134; 149,0235	Ferulic acid	≥99%	Sigma-Aldrich (Milan, Italy)

## Sheet: Flavanols
Table S1. Mass spectrometry data of flavanols identified in the different nuts and butters and characteristic of the standard compounds used for quantification
Compound	m/z	Fragments	Quantified as	Standard purity	Supplier
Flavanols
Epicatechin	289.0721	245.0822; 109.0280; 125.0232	Epicatechin	≥98%	Sigma-Aldrich (Milan, Italy)
Catechin	289.0721	245.0820; 109.0283; 125.0235; 205.0499	Catechin	≥96%	Sigma-Aldrich (Milan, Italy)
Epigallocatechin	305.0666	125.0233; 137.0234; 179.0338; 167.0342; 165.0184; 109.0182	Epigallocatechin	≥98%	Sigma-Aldrich (Milan, Italy)
Gallocatechin	305.0666	125.0233; 137.0234; 179.0338; 167.0342; 165.0184; 109.0182	Gallocatechin	≥98%	Sigma-Aldrich (Milan, Italy)
Catechin-3-O-gallate	441.0827	169.0137; 125.0235; 289.0718; 245.0819	Catechin-3-O-gallate	≥98%	Sigma-Aldrich (Milan, Italy)
Epicatechin-3-O-gallate	441.0827	169.0137; 125.0235; 289.0718; 245.0819	Epicatechin-3-O-gallate	≥98%	Sigma-Aldrich (Milan, Italy)
(Epi)catechin-O-hexoside isomer 1	451.1252	289.0720; 245.0823; 109.0283; 125.0234	Epicatechin	≥98%	Sigma-Aldrich (Milan, Italy)
(Epi)catechin-O-hexoside isomer 2	451.1252	289.0720; 245.0823; 109.0283; 125.0235	Epicatechin	≥98%	Sigma-Aldrich (Milan, Italy)
(Epi)catechin-O-hexoside isomer 3	451.1252	289.0720; 245.0823; 109.0283; 125.0236	Epicatechin	≥98%	Sigma-Aldrich (Milan, Italy)
(Epi)catechin-O-hexoside isomer 4	451.1253	289.0720; 245.0823; 109.0283; 125.0237	Epicatechin	≥98%	Sigma-Aldrich (Milan, Italy)
(Epi)catechin-O-hexoside isomer 5	451.1254	289.0720; 245.0823; 109.0283; 125.0238	Epicatechin	≥98%	Sigma-Aldrich (Milan, Italy)
(Epi)catechin-O-hexoside isomer 6	451.1255	289.0720; 245.0823; 109.0283; 125.0239	Epicatechin	≥98%	Sigma-Aldrich (Milan, Italy)
Epigallocatechin-3-O-gallate	457.0776	169.0134; 125.0233; 289.0718; 305.0667; 245.0819	Epigallocatechin-3-O-gallate	≥98%	Sigma-Aldrich (Milan, Italy)
(Epi)catechin-O-acetylhexoside	493.1356	289.0720; 245.0823; 109.0283; 125.0234	Epicatechin	≥98%	Sigma-Aldrich (Milan, Italy)
Procyanidin-type A dimer isomer 1	575.1201	407.0805; 287.0559; 125.0203; 137.0235	Procyanidin B2	≥97%	Sigma-Aldrich (Milan, Italy)
Procyanidin-type A dimer isomer 2	575.1201	407.0805; 287.0559; 125.0203; 137.0236	Procyanidin B2	≥97%	Sigma-Aldrich (Milan, Italy)
Procyanidin B2	577.1351	125.0233; 407.0765; 289.0723; 109.0285; 245.0820; 205.0672; 161.0236; 137.0234	Procyanidin B2	≥97%	Sigma-Aldrich (Milan, Italy)
Procyanidin B1	577.1351	125.0233; 407.0765; 289.0723; 109.0285; 245.0820; 205.0672; 161.0236; 137.0235	Procyanidin B1	≥90%	Sigma-Aldrich (Milan, Italy)
(Epi)catechin-O-hexoside-hexoside	613.1778	289.0726; 245.0819; 109.0282; 125.0239	Epicatechin	≥98%	Sigma-Aldrich (Milan, Italy)
Procyanidin-type B trimer isomer 1	865.2001	125.0233; 289.0720; 407.0760; 287.0569	Procyanidin B2	≥97%	Sigma-Aldrich (Milan, Italy)
Procyanidin-type B trimer isomer 2	865.2001	125.0233; 289.0720; 407.0760; 287.0570	Procyanidin B2	≥97%	Sigma-Aldrich (Milan, Italy)
Procyanidin-type B trimer isomer 3	865.2001	125.0233; 289.0720; 407.0760; 287.0571	Procyanidin B2	≥97%	Sigma-Aldrich (Milan, Italy)

## Sheet: Flavones
Table S1. Mass spectrometry data of flavones identified in the different nuts and butters and characteristic of the standard compounds used for quantification
Compound	m/z	Fragments	Quantified as	Standard purity	Supplier
Flavones
Tetra-hydroxy-flavone isomer 1	285.0406	133.0282; 151.0031; 107.0127	Apigenin	≥98%	Sigma-Aldrich (Milan, Italy)
Luteolin	285.0406	133.0282; 151.0031; 175.0392; 241.0456	Apigenin	≥98%	Sigma-Aldrich (Milan, Italy)
Apigenin-O-hexoside isomer 1	431.0983	311.0565; 283.0616; 117.0335; 341.0627	Apigenin-7-O-glucoside	≥98%	Extrasynthese (Genay, France)
Apigenin-7-O-glucoside	431.0983	268.0381; 269.0459; 239.0351; 211.0397; 151.0028; 107.0127	Apigenin-7-O-glucoside	≥98%	Extrasynthese (Genay, France)
Apigenin-O-glucuronide	445.0778	269.0457; 113.0232	Apigenin-7-O-glucoside	≥98%	Extrasynthese (Genay, France)
Luteolin-O-hexoside isomer 1	447.0932	285.0408; 284.0331; 227.0351; 256.0378; 151.0028; 133.0285; 107.0128; 63.0227	Luteolin-7-O-glucoside	≥98%	Extrasynthese (Genay, France)
Luteolin-O-hexoside isomer 2	447.0932	285.0408; 284.0331; 227.0351; 256.0378; 151.0028; 133.0285; 107.0128; 63.0227	Luteolin-7-O-glucoside	≥98%	Extrasynthese (Genay, France)
Luteolin-O-hexoside isomer 3	447.0932	285.0408; 284.0331; 227.0351; 256.0378; 151.0028; 133.0285; 107.0128; 63.0227	Luteolin-7-O-glucoside	≥98%	Extrasynthese (Genay, France)
Luteolin-O-hexoside isomer 4	447.0932	285.0408; 284.0331; 227.0351; 256.0378; 151.0028; 133.0285; 107.0128; 63.0227	Luteolin-7-O-glucoside	≥98%	Extrasynthese (Genay, France)
Luteolin-O-hexoside isomer 5	447.0932	285.0408; 284.0331; 227.0351; 256.0378; 151.0028; 133.0285; 107.0128; 63.0227	Luteolin-7-O-glucoside	≥98%	Extrasynthese (Genay, France)
Luteolin-7-O-glucoside	447.0932	285.0408; 284.0331; 227.0351; 256.0378; 151.0028; 133.0285; 107.0128; 63.0227	Luteolin-7-O-glucoside	≥98%	Extrasynthese (Genay, France)
Apigenin-C-hexoside-C-pentoside isomer 1	563.1417	353.0655; 383.0791; 443.1000; 473.1086	Apigenin-7-O-glucoside	≥98%	Extrasynthese (Genay, France)
Apigenin-C-hexoside-C-pentoside isomer 2	563.1417	353.0655; 383.0791; 443.1000; 473.1086	Apigenin-7-O-glucoside	≥98%	Extrasynthese (Genay, France)

## Sheet: Flavanones
Table S1. Mass spectrometry data of flavanones identified in the different nuts and butters and characteristic of the standard compounds used for quantification
Compound	m/z	Fragments	Quantified as	Standard purity	Supplier
Flavanones
Naringenin	271.0612	119.0492; 151.0028; 107.0127; 65.0020; 177.0186; 93.0334; 83.0126; 63.0229	Naringenin	≥98%	Sigma-Aldrich (Milan, Italy)
Tetra-hydroxy-flavanone isomer 1	287.0563	135.0441; 151.0028; 125.0236	Naringenin	≥98%	Sigma-Aldrich (Milan, Italy)
Tetra-hydroxy-flavanone isomer 2	287.0563	135.0441; 151.0028; 125.0236	Naringenin	≥98%	Sigma-Aldrich (Milan, Italy)
Penta-hydroxy-flavanone isomer 1	303.0516	125.0233; 285,0406; 175,0394	Naringenin	≥98%	Sigma-Aldrich (Milan, Italy)
Penta-hydroxy-flavanone isomer 2	303.0516	125.0233; 285,0406; 175,0394	Naringenin	≥98%	Sigma-Aldrich (Milan, Italy)
Naringenin-O-hexoside	433.1145	271.0614; 151.0028; 119.0490; 107.0128	Naringenin 7-O-neohesperidoside	≥98%	Sigma-Aldrich (Milan, Italy)
Tetra-hydroxyflavanone-O-hexoside isomer 1	449.1094	151.0028; 287.0564; 135.0441; 107.0127; 125.0234	Naringenin 7-O-neohesperidoside	≥98%	Sigma-Aldrich (Milan, Italy)
Tetra-hydroxyflavanone-O-hexoside isomer 2	449.1094	151.0028; 287.0564; 135.0441; 107.0127; 125.0234	Naringenin 7-O-neohesperidoside	≥98%	Sigma-Aldrich (Milan, Italy)
Penta-hydroxyflavanone-O-hexoside isomer 1	465.1042	303.0516; 285.0406	Naringenin 7-O-neohesperidoside	≥98%	Sigma-Aldrich (Milan, Italy)
Penta-hydroxyflavanone-O-hexoside isomer 2	465.1042	303.0516; 285.0406	Naringenin 7-O-neohesperidoside	≥98%	Sigma-Aldrich (Milan, Italy)
Penta-hydroxyflavanone-O-hexoside isomer 3	465.1042	303.0516; 285.0406	Naringenin 7-O-neohesperidoside	≥98%	Sigma-Aldrich (Milan, Italy)
Naringenin-O-hexoside-O-hexoside	595.1677	271.0614; 119.0490; 151.0028	Naringenin 7-O-neohesperidoside	≥98%	Sigma-Aldrich (Milan, Italy)
Tetra-hydroxyflavanone-O-hexoside-hexoside isomer 1	611.1630	151.0027; 135.0442; 287.0562; 269.1400	Naringenin 7-O-neohesperidoside	≥98%	Sigma-Aldrich (Milan, Italy)
Tetra-hydroxyflavanone-O-hexoside-hexoside isomer 2	611.1630	151.0027; 135.0442; 287.0562; 269.1400	Naringenin 7-O-neohesperidoside	≥98%	Sigma-Aldrich (Milan, Italy)

## Sheet: Flavonols
Table S1. Mass spectrometry data of flavonols identified in the different nuts and butters and characteristic of the standard compounds used for quantification
Compound	m/z	Fragments	Quantified as	Standard purity	Supplier
Flavonols
Kaempferol	285.0404	159.0443; 143.0492; 117.0334; 185.0602; 65.0019; 257.0458; 239.0350; 211.0398	Kaempferol	≥99%	Sigma-Aldrich (Milan, Italy)
Quercetin	301.0353	151.0028; 178.9979; 121.0284; 107.0127; 65.0020; 63.0227; 83.0125; 93.0333; 169.0134; 139.0390; 117.0337	Quercetin	≥95%	Sigma-Aldrich (Milan, Italy)
Isorhamnetin	315.0513	300,0287; 151,0025	Quercetin	≥95%	Sigma-Aldrich (Milan, Italy)
Kaempferol-3-O-hexoside	447.0938	284.0327; 285.0406; 255.0299; 151.0027	Quercetin-3-O-glucoside	≥95%	Sigma-Aldrich (Milan, Italy)
Quercetin-O-hexoside isomer 1	463.0882	300.0277; 301.0356; 271.0251; 255.0301; 243.0299; 151.0028; 178.9979; 107.0127	Quercetin-3-O-glucoside	≥95%	Sigma-Aldrich (Milan, Italy)
Quercetin-3-O-glucoside	463.0890	300.0277; 301.0356; 271.0251; 255.0301; 243.0299; 151.0028; 178.9979; 107.0127	Quercetin-3-O-glucoside	≥95%	Sigma-Aldrich (Milan, Italy)
Quercetin-3-O-galactoside	463.0890	300.0277; 301.0356; 271.0251; 255.0301; 243.0299; 151.0028; 178.9979; 107.0127	Quercetin-3-O-galactoside	≥97%	Sigma-Aldrich (Milan, Italy)
Isorhamnetin-O-hexoside isomer 1	477.1042	315.0511; 314.0435; 299.0198; 271.0249	Quercetin-3-O-glucoside	≥95%	Sigma-Aldrich (Milan, Italy)
Isorhamnetin-3-O-hexoside isomer 2	477.1042	315.0511; 314.0435; 299.0198; 271.0249	Quercetin-3-O-glucoside	≥95%	Sigma-Aldrich (Milan, Italy)
Kaempferol-3-O-acetylhexoside	489.1044	284.0329; 285.0406; 255.0229; 227.0343	Quercetin-3-O-glucoside	≥95%	Sigma-Aldrich (Milan, Italy)
Kaempferol-3-O-rutinoside	593.1521	284.0327; 285.0406; 255.0299; 151.0027	Kaempferol-3-O-rutinoside	≥98%	Extrasynthese (Genay, France)
Kaempferol-O-hexoside-hexoside	609.1470	285.0407; 284.0330	Kaempferol-3-O-rutinoside	≥98%	Extrasynthese (Genay, France)
Quercetin-3-O-rutinoside	609.1461	300.0278; 301.0356; 271.0252; 243.0300; 255.0301; 178.9978; 215.0346; 107.0127; 65.0020	Quercetin-3-O-rutinoside	≥94%	Sigma-Aldrich (Milan, Italy)
Quercetin-O-galloylhexoside isomer	615.0996	301.0356; 300.0278; 283.0245; 151.0028; 463.0891; 271.0252; 178.9979; 243.0300; 107.0127; 65.0020	Quercetin-3-O-glucoside	≥95%	Sigma-Aldrich (Milan, Italy)
Quercetin-O-galloylhexoside isomer	615.0996	301.0356; 300.0278; 283.0245; 151.0028; 463.0891; 271.0252; 178.9979; 243.0300; 107.0127; 65.0020	Quercetin-3-O-glucoside	≥95%	Sigma-Aldrich (Milan, Italy)
Isorhamnetin-3-O-rutinoside	623.1628	315.0513; 271.0253; 299.0201; 255.0301	Quercetin-3-O-rutinoside	≥95%	Sigma-Aldrich (Milan, Italy)
Quercetin-O-hexoside-hexoside isomer 1	625.1420	299.0202; 271.0253; 301.0357; 463.0893	Quercetin-3-O-glucoside-4'-O-glucoside	≥98%	Extrasynthese (Genay, France)
Quercetin-O-hexoside-hexoside isomer 2	625.1420	299.0202; 271.0253; 301.0357; 463.0893	Quercetin-3-O-glucoside-4'-O-glucoside	≥98%	Extrasynthese (Genay, France)
Quercetin-O-hexoside-hexoside isomer 3	625.1420	299.0202; 271.0253; 301.0357; 463.0893	Quercetin-3-O-glucoside-4'-O-glucoside	≥98%	Extrasynthese (Genay, France)
Quercetin-O-hexoside-hexoside isomer 4	625.1420	299.0202; 271.0253; 301.0357; 463.0893	Quercetin-3-O-glucoside-4'-O-glucoside	≥98%	Extrasynthese (Genay, France)
Quercetin-O-hexoside-hexoside isomer 5	625.1420	301.0356; 300.0278; 151.0028; 271.0252; 255.0316	Quercetin-3-O-glucoside-4'-O-glucoside	≥98%	Extrasynthese (Genay, France)
Quercetin-O-hexoside-hexoside isomer 6	625.1420	301.0356; 300.0278; 151.0028; 271.0252; 255.0316	Quercetin-3-O-glucoside-4'-O-glucoside	≥98%	Extrasynthese (Genay, France)
Isorhamnetin-O-hexoside-O-hexoside	639.1577	315.0514; 271.0261; 300.0285; 151.0028; 477.1042	Quercetin-3-O-glucoside-4'-O-glucoside	≥98%	Extrasynthese (Genay, France)
Quercetin-tri-O-hexoside	787.1953	301.0359; 271.0253; 463.0894; 151.0028; 625.1420	Quercetin-3-O-glucoside-4'-O-glucoside	≥98%	Extrasynthese (Genay, France)
